# Supplementary material for: Three Days Compared to One Day Per Week of Self-Monitoring of Blood Glucose in Mild Gestational Diabetes: A Randomized Trial
Source: J Clin Med. 2022 Jun 29;11(13):3770. doi: 10.3390/jcm11133770 (PMC9267312; doi:10.3390/jcm11133770)
Supplement: Supplementary file 1 [file jcm-11-03770-s001.zip]

Archive with 1 entries (1 files):
- jcm-1753374-supplementary.pdf
